# Supplementary material for: Enpp2 Expression by Dendritic Cells Is a Key Regulator in Migration
Source: Biomedicines. 2021 Nov 19;9(11):1727. doi: 10.3390/biomedicines9111727 (PMC8615729; doi:10.3390/biomedicines9111727)
Supplement: Supplementary file 1 [file biomedicines-09-01727-s001.zip]

Archive with 3 entries (3 files):
- Supplemental DATA.pdf
- Supplementary File-Video S1.avi
- Supplementary File-Video S2.avi
